# Supplementary material for: Hypothalamic Astrocytes Exhibit Glycolytic Features Making Them Prone for Glucose Sensing
Source: Glia. 2025 Jul 24;73(11):2253–72. doi: 10.1002/glia.70066 (PMC12436996; doi:10.1002/glia.70066)
Supplement: Supplementary file 5 — Data S1. [file GLIA-73-2253-s002.zip]

Archive with 7 entries (7 files):
- GLIA_70066_f1_RawDataFig1.tif
- GLIA_70066_f2_RawDataFig2 Supdata1.tif
- GLIA_70066_f2_RawDataFig2 Supdata1_2.tif
- GLIA_70066_f3_RawDataFig3.tif
- GLIA_70066_f4_RawDataFig4.tif
- GLIA_70066_f5_RawDataFig5.tif
- GLIA_70066_f6_RawDataFig6 Supdata4_2.tif
